# Supplementary material for: Species determination of Culicoides biting midges via peptide profiling using matrix-assisted laser desorption ionization mass spectrometry
Source: Parasit Vectors. 2014 Aug 24;7:392. doi: 10.1186/1756-3305-7-392 (PMC4158057; doi:10.1186/1756-3305-7-392)
Supplement: Supplementary file 2 — Additional file 2: Figure S1: A scatter plot of the monoisotopic mass and corresponding decimal place of all peptides detected by MALDIquant in the Culicoides spectra. Peaks represented by a cross lie outside the tolerance range (±0.2 u from regression line) and were excluded from further analysis. HDPR: half decimal place rule. (ZIP 409 KB) [file 13071_2014_1570_MOESM2_ESM.zip]

Archive with 1 entries (1 files):
- 1651272312118444_MOESM2_ESM.eps
