# Supplementary material for: Species determination of Culicoides biting midges via peptide profiling using matrix-assisted laser desorption ionization mass spectrometry
Source: Parasit Vectors. 2014 Aug 24;7:392. doi: 10.1186/1756-3305-7-392 (PMC4158057; doi:10.1186/1756-3305-7-392)
Supplement: Supplementary file 3 — Additional file 3: Figure S2: Comparison of 7 MALDI-MS spectra, m/z 700–4020. Each spectrum was obtained from one representative specimen of one Culicoides species used in this study. (ZIP 1 MB) [file 13071_2014_1570_MOESM3_ESM.zip]

Archive with 1 entries (1 files):
- 1651272312118444_MOESM3_ESM.eps
