# Supplementary material for: Species determination of Culicoides biting midges via peptide profiling using matrix-assisted laser desorption ionization mass spectrometry
Source: Parasit Vectors. 2014 Aug 24;7:392. doi: 10.1186/1756-3305-7-392 (PMC4158057; doi:10.1186/1756-3305-7-392)
Supplement: Supplementary file 4 — Additional file 4: Figure S3: Alignment of COX1 genomic sequences. Each sequence is derived from one representative specimen of one Culicoides species used in this study. The unique sequence obtained from the specimen of the cryptic species C. pulicaris P3 (specimen C_pul_5) has also been included. For better comparison, the consensus sequence is shown; nucleic acids (NAs) shown in pink in the respective sequences coincide with arbitrary positions in the reference sequence. (ZIP 96 KB) [file 13071_2014_1570_MOESM4_ESM.zip]

Archive with 1 entries (1 files):
- 1651272312118444_MOESM4_ESM.eps
